# Supplementary material for: Cleaner Leather Tanning and Post-Tanning Processes Using Oxidized Alginate as Biodegradable Tanning Agent and Nano-Hydroxyapatite as Potential Flame Retardant
Source: Polymers (Basel). 2023 Dec 11;15(24):4676. doi: 10.3390/polym15244676 (PMC10747597; doi:10.3390/polym15244676)
Supplement: Supplementary file 1 [file polymers-15-04676-s001.zip]

Archive with 1 entries (1 files):
- polymers-2683360-supplementary.pdf
